# Supplementary material for: FAX1, a Novel Membrane Protein Mediating Plastid Fatty Acid Export
Source: PLoS Biol. 2015 Feb 3;13(2):e1002053. doi: 10.1371/journal.pbio.1002053 (PMC4344464; doi:10.1371/journal.pbio.1002053)
Supplement: S1 Data — (XLSX) [file pbio.1002053.s001.xlsx]

## Sheet: Data S1A
Supplement to Figure 5D:
Total wax coverage
Total wax coverage in µg per cm² of stem surface from FAX1 mutant and wild-type lines (n = 3-7 ± SD; n=11 for Col-0). For each replicate 3-4 stem sections between internode 2-4 of 7-week-old, mature flowering plants were pooled.
Total wax coverage (µg/cm²):
	fax1-1	fax1-2	Col-0	WT2	Co#7	Co#54	ox#2	ox#4
mean	17.5194	21.7312	22.7068	17.7021	25.8481	24.7418	28.4796	28.2035
SD	2.9395	1.57566	5.24727	1.74317	3.16797	1.13016	5.15224	4.71464
t-test to Col-0	0.426351	0.452746		0.563535	0.484159	0.076998	0.120134	0.14137
Total cutin coverage
Total cutin coverage in µg per cm² of stem surface from FAX1 mutant and wild-type lines (n = 3-7 ± SD; n=11 for Col-0). For each replicate 3-4 stem sections between internode 2-4 of 7-week-old, mature flowering plants were pooled.
Total cutin coverage (µg/cm²):
	fax1-1	fax1-2	Col-0	WT2	Co#7	Co#54	ox#2	ox#4
mean	1.04574	1.32453	1.60994	1.28563	1.05656	0.947911	2.5374	1.67755
SD	0.220896	0.383979	0.403267	0.233387	0.156343	0.250289	0.302016	0.205094
t-test to Col-0	0.135608	0.855348		0.424458	0.753348	0.513507	0.0767775	0.452068
Numerical data to Figure 5D.
C29 ketone wax coverage in µg per cm² of stem surface from FAX1 mutant and wild-type lines (n = 3-7 ± SD; n=12 for Col-0). For each replicate 3-4 stem sections between internode 2-4 of 7-week-old, mature flowering plants were pooled. Asterisks indicate highly significant different contents (**: p < 0.001, student's t-test) when compared with Col-0.
C29 ketone coverage (µg/cm²):
	fax1-1	fax1-2	Col-0	WT2	Co#7	Co#54	ox#2	ox#4
mean	1.22046	1.74842	4.84668	3.58877	5.31049	5.32842	5.20159	4.97919
SD	0.246154	0.304861	1.10233	0.276882	0.740825	0.331941	0.925227	0.611987
t-test to Col-0	0.000821735	0.000380336		0.818421	0.146564	0.0097554	0.207231	0.278949
	**	**

## Sheet: Data S1B
Numerical data to Figure 8B.
Growth of delta_fat1 cells in liquid SD-ura. The OD600 was monitored within 29 h incubation at 30°C. Cells transformed with pDR195 (-) and matFAX1/pDR195 (FAX1), respectively, were grown at control conditions (cc) and in presence of 3.6 mM a-linolenic acid (LIN). Mean values of n = 4 experiments are given. a (P<0.05), b (P<0.005), c (P<0.0005), * (P<0.00005) indicate significantly lower values (S…
OD600 at respective time points:
		time [h]	0	3	18	21	24	27	29
CC	pDR195 (-)	mean	0.049925	0.10385	1.25018	1.82025	2.492	3.26075	3.70225
		SD	0.0015498	0.013553	0.177451	0.115653	0.128345	0.0322674	0.0349025
CC	matFAX1/pDR195 (FAX1)	mean	0.050925	0.1067	1.06995	1.539	2.0215	2.676	3.1915
		SD	0.00233064	0.0120331	0.133762	0.0721353	0.06831	0.091894	0.0895
		t-test to CC (-)	0.157757	0.492425	0.0304017	0.00155245	0.00272512	0.00356051	0.00458434
					a	b	b	b	b
LIN	pDR195 (-)	mean	0.0499	0.18315	1.24443	1.692	2.1585	2.58275	2.8825
		SD	0.0015346	0.0231855	0.158999	0.0748198	0.0736767	0.0766563	0.107523
		t-test to CC (-)	0.391002	0.00949609	0.754931	0.0309124	0.0032299	0.000922815	0.00080486
						a	b	b	b
LIN	matFAX1/pDR195 (FAX1)	mean	0.050925	0.15575	0.8331	0.994	1.1525	1.384	1.5465
		SD	0.00233064	0.0140386	0.0530173	0.0416113	0.038474	0.016778	0.0178115
		t-test to LIN (-)	0.151778	0.0386196	0.00674699	0.000102595	5.79265e-05	6.36548e-05	0.000215971
				a	a	c	c	c	c
		t-test to CC (-)	0.157757	0.00468642	0.0104982	0.000400977	0.000279517	4.50838e-06	5.78069e-06
					a	c	c	*	*
Numerical data to Figure 8C.
Growth of delta_faa1/faa4 cells in liquid SD-ura. The OD600 was monitored within 29 h incubation at 30°C. Cells transformed with pDR195 (-) and matFAX1/pDR195 (FAX1), respectively, were grown at control conditions (cc) and in presence of 3.6 mM a-linolenic acid (LIN). Mean values of n = 4 experiments are given. a (P<0.05), b (P<0.005), c (P<0.0005), * (P<0.00005) indicate significantly lower valu…
OD600 at respective time points:
		time [h]	0	3	18	21	24	27	29
CC	pDR195 (-)	mean	0.049175	0.107075	1.07292	1.545	2.102	2.78525	3.23975
		SD	0.00206079	0.00913766	0.124502	0.0819878	0.089356	0.106844	0.0813
CC	matFAX1/pDR195 (FAX1)	mean	0.0501	0.09375	0.9126	1.21025	1.5705	2.022	2.39325
		SD	0.00331436	0.0121183	0.0864302	0.0747207	0.0815307	0.0998073	0.0926347
		t-test to CC (-)	0.470946	0.0202367	0.0123568	0.00800316	0.000108384	9.91332e-05	0.000264909
				a	a	a	c	c	c
LIN	pDR195 (-)	mean	0.04915	0.1552	1.00155	1.32825	1.72575	2.24825	2.62675
		SD	0.00204022	0.00946388	0.114082	0.1069	0.122154	0.0666572	0.0944838
		t-test to CC (-)	0.391002	0.000282559	0.0088719	0.0100254	0.00224293	0.000936168	1.29653e-05
					a	a	b	b	*
LIN	matFAX1/pDR195 (FAX1)	mean	0.0501	0.145325	0.8863	1.105	1.351	1.72925	2.041
		SD	0.00331436	0.0145948	0.0879077	0.0752629	0.0600375	0.106493	0.118116
		t-test to LIN (-)	0.460206	0.168483	0.0295108	0.0253818	0.00273237	0.00299898	0.00246205
					a	a	b	b	b
		t-test to CC (-)	0.470946	0.00368056	0.0126497	0.00550927	0.000216168	0.000104926	0.000243578
					a	b	c	c	c
Numerical data to Figure 8D.
Representative growth curves of delta_fat1 cells in liquid SD-ura (2% glucose, 0.5% Brij 58, 0.7% KH2PO4) in the presence of 10µM cerulenin (CER, inhibitor of FA-biosynthesis). Cells transformed with pDR195 (-) and matFAX1/pDR195 (FAX1), respectively, were grown in media supplemented with 100 µM palmitic acid (PAL, C16:0) or 100 µM a-linolenic acid (LIN, C18:3). FCH: maximal difference of cell de…
OD600 at respective time points:
		time [h]	0	13	16	19	22	37	40	43	46	61	FCH
PAL	pDR195 (-)	OD	0.0705	0.156	0.1602	0.1643	0.1633	0.1953	0.2375	0.2682	0.3154	2.912	14.4158	at 61h
PAL	matFAX1/pDR195 (FAX1)	OD	0.0556	0.1091	0.1119	0.1125	0.1133	0.1453	0.1558	0.1602	0.164	0.202
LIN	pDR195 (-)	OD	0.06935	0.160425	0.16645	0.171775	0.174525	0.25835	0.31635	0.3762	0.49855	3.1758	4.21753	at 61h
LIN	matFAX1/pDR195 (FAX1)	OD	0.0631	0.138	0.143	0.1471	0.149	0.19	0.1974	0.2037	0.2135	0.753

## Sheet: Data S1C
Numerical data to Figure S1C.
Quantitative real-time RT-PCR was performed on RNA, isolated from 14-day-old seedlings of FAX1 wild type (Col-0 and wt2), fax1-2 complementation (Co#7, Co#54), and FAX1 overexpressing (ox#2, ox#4) lines. The transcript content was quantified relative to 10.000 molecules of actin 2/8 mRNA (n=3; SD) and normalized to the amount in Col-0, which was set to 1.0.
relative FAX1 mRNA (arbitrary units):
	Col-0	wt2	Co#7	Co#54	ox#2	ox#4
mean	1	1.075	1.25	12.55	2.175	207.525
SD		0.356195	0.269258	2.42539	0.396074	72.0904

## Sheet: Data S1D
Supplement to Figure S4B.
For growth on solid medium, 2µl of exponentially growing yeast cells (diluted to an OD600 of 0.1/ml) were grown at 30°C on SD-ura plates (2% glucose, 0.5% Brij 58, 0.7% KH2PO4) in the presence of 5µM CER. Cartoon: distribution of different strains on plates. Whereas delta_faa1/faa4 mutants (lower halves) did not grow at all, delta_fat1 cells transformed with the empty plasmid (-, upper right quar…
Numerical data to Figure S4C.
Growth curves of rapidly-growing delta_fat1 cells in liquid SD-ura (2% glucose, 0.5% Brij 58, 0.7% KH2PO4) in the presence of 10µM cerulenin (CER, inhibitor of FA-biosynthesis). Cells transformed with pDR195 (-) and matFAX1/pDR195 (FAX1), respectively, were grown in media supplemented with 100 µM palmitic acid (PAL, C16:0), stearic acid (STE, C18:0) or oleic acid (OLE, C18:1). FCH: maximal differ…
OD600 at respective time points:
		time [h]	15	18	21	24	39	42	45	48	63	FCH
PAL, 16:0	pDR195 (-)	OD	0.2488	0.3018	0.3629	0.4726	4.723	5.0411	n.e.	n.e.	n.e.	8.34895	at 39h
PAL, 16:0	matFAX1/pDR195 (FAX1)	OD	0.2028	0.2239	0.2288	0.2407	0.5657	1.179	n.e.	n.e.	n.e.
STE, 18:0	pDR195 (-)	OD	0.2208	0.2346	0.2459	0.2609	0.7166	1.544	n.e.	n.e.	n.e.	4.37394	at 42h
STE, 18:0	matFAX1/pDR195 (FAX1)	OD	0.2063	0.2145	0.2159	0.2229	0.2998	0.353	0.4051	0.4954	1.237
OLE, 18:1	pDR195 (-)	OD	0.2147	0.2183	0.2251	0.2272	0.2843	0.3445	0.4282	0.6181	1.5872	2.40599	at 48h
OLE, 18:1	matFAX1/pDR195 (FAX1)	OD	0.2037	0.2115	0.2179	0.2205	0.2201	0.2269	0.2392	0.2569	1.434
n.e.: non-exponential, saturated growth - OD not determined
Numerical data to Figure S4D.
Growth curves of slowly amplifying delta_fat1 cells in liquid SD-ura (2% glucose, 0.5% Brij 58, 0.7% KH2PO4) in the presence of 10µM cerulenin (CER, inhibitor of FA-biosynthesis). Cells transformed with pDR195 (-) and matFAX1/pDR195 (FAX1), respectively, were grown in media supplemented with 100 µM palmitic acid (PAL, C16:0), stearic acid (STE, C18:0) or oleic acid (OLE, C18:1). FCH: maximal diff…
OD600 at respective time points:
		time [h]	0	13	16	19	22	37	40	43	46	61	FCH
PAL, 16:0	pDR195 (-)	OD	0.0268	0.0282	0.0311	0.0384	0.0402	0.0579	0.0649	0.0693	0.0757	0.1375
PAL, 16:0	matFAX1/pDR195 (FAX1)	OD	0.0328	0.039	0.0401	0.0494	0.0513	0.0948	0.1	0.1071	0.1158	0.3936	2.86255	at 61h
STE, 18:0	pDR195 (-)	OD	0.0325	0.0344	0.0368	0.0398	0.0411	0.0478	0.05	0.052	0.0528	0.0624
STE, 18:0	matFAX1/pDR195 (FAX1)	OD	0.0414	0.0423	0.0438	0.0499	0.0544	0.0728	0.0742	0.0761	0.0773	0.1557	2.49519	at 61h
OLE, 18:1	pDR195 (-)	OD	0.0248	0.0271	0.0298	0.0338	0.0232	0.0501	0.0525	0.0536	0.0548	0.0639
OLE, 18:1	matFAX1/pDR195 (FAX1)	OD	0.0311	0.0334	0.0347	0.0421	0.0473	0.0824	0.0866	0.0881	0.093	0.2496	3.9061	at 61h
Supplemental data to Figure S4C and S4D: Growth curves of delta_faa1/faa4 cells
Growth curves of delta_faa1/faa4 cells in liquid SD-ura (2% glucose, 0.5% Brij 58, 0.7% KH2PO4) in the presence of 10µM cerulenin (CER, inhibitor of FA-biosynthesis). Cells transformed with pDR195 (-) and matFAX1/pDR195 (FAX1), respectively, were grown in media supplemented with 100 µM palmitic acid (PAL, C16:0), stearic acid (STE, C18:0) or oleic acid (OLE, C18:1). FCH: maximal difference of cel…
OD600 at respective time points:
		time [h]	0	13	16	19	22	37	40	43	46	61
PAL, 16:0	pDR195 (-)	OD	0.0401	0.0469	0.0478	0.0524	0.0534	0.0573	0.0578	0.0577	0.0563	0.0548
PAL, 16:0	matFAX1/pDR195 (FAX1)	OD	0.0336	0.0415	0.0448	0.0499	0.0531	0.0599	0.0579	0.0551	0.0498	0.0467
STE, 18:0	pDR195 (-)	OD	0.0406	0.0524	0.0537	0.0601	0.0609	0.0648	0.0647	0.0638	0.0604	0.054
STE, 18:0	matFAX1/pDR195 (FAX1)	OD	0.0346	0.0481	0.0532	0.0603	0.0614	0.0619	0.0618	0.0598	0.0478	0.0482
OLE, 18:1	pDR195 (-)	OD	0.049	0.051	0.0532	0.0597	0.0612	0.0638	0.0644	0.0641	0.0598	0.0591
OLE, 18:1	matFAX1/pDR195 (FAX1)	OD	0.0424	0.0515	0.0528	0.0613	0.0619	0.0702	0.0699	0.0702	0.0647	0.0601
Supplemental data to Figure S4C and S4D: Growth curves in absence of cerulenin.
Growth curves of delta_fat1 cells in liquid SD-ura (2% glucose, 0.5% Brij 58, 0.7% KH2PO4) in the absence of cerulenin. Cells transformed with pDR195 (-) and matFAX1/pDR195 (FAX1), respectively, were grown in media supplemented with 100 µM palmitic acid (PAL, C16:0), stearic acid (STE, C18:0) or oleic acid (OLE, C18:1). FCH: maximal difference of cell density ratios of FAX1 vs. (-) at a given tim…
OD600 at respective time points:
		time [h]	0	14	17	20	23	38	FCH
PAL, 16:0	pDR195 (-)	OD	0.0042	0.0244	0.0462	0.13	0.797	3.472
PAL, 16:0	matFAX1/pDR195 (FAX1)	OD	0.0011	0.027	0.0571	0.1834	1.167	3.583	1.46424	at 23h
STE, 18:0	pDR195 (-)	OD	0.0029	0.0247	0.0488	0.1409	1.1893	3.851
STE, 18:0	matFAX1/pDR195 (FAX1)	OD	0.0018	0.03	0.0644	0.2112	1.784	3.404	1.50004	at 23h
OLE, 18:1	pDR195 (-)	OD	0.0035	0.028	0.0582	0.17	0.961	3.943
OLE, 18:1	matFAX1/pDR195 (FAX1)	OD	0.0025	0.0506	0.15	0.664	1.382	3.669	3.90588	at 20h
Supplemental data to Figure S4C: Growth curves in presence of 50µM fatty acids.
Growth curves of rapidly-growing delta_fat1 cells in liquid SD-ura (2% glucose, 0.5% Brij 58, 0.7% KH2PO4) in the presence of 10µM cerulenin (CER, inhibitor of FA-biosynthesis). Cells transformed with pDR195 (-) and matFAX1/pDR195 (FAX1), respectively, were grown in media supplemented with 50 µM palmitic acid (PAL, C16:0), stearic acid (STE, C18:0) or oleic acid (OLE, C18:1). FCH: maximal differe…
OD600 at respective time points:
		time [h]	15	18	21	24	39	42	45	48	61	FCH
PAL, 16:0	pDR195 (-)	OD	0.2269	0.2283	0.2387	0.245	0.5108	0.6768	1.415	n.e.	n.e.	5.59289	at 45h
PAL, 16:0	matFAX1/pDR195 (FAX1)	OD	0.205	0.2056	0.2101	0.2156	0.2298	0.2428	0.253	0.2672	0.6513
STE, 18:0	pDR195 (-)	OD	0.2164	0.2153	0.2185	0.2165	0.2287	0.2435	0.26	0.2916	1.2628	2.38986	at 61h
STE, 18:0	matFAX1/pDR195 (FAX1)	OD	0.1998	0.196	0.2058	0.2059	0.2036	0.2104	0.2151	0.2267	0.5284
OLE, 18:1	pDR195 (-)	OD	0.2129	0.2101	0.2156	0.2117	0.2123	0.2243	0.2269	0.2441	0.9098	2.62341	at 61h
OLE, 18:1	matFAX1/pDR195 (FAX1)	OD	0.1993	0.2017	0.2002	0.2022	0.1982	0.2053	0.2013	0.2111	0.3468
n.e.: non-exponential, saturated growth - OD not determined

## Sheet: Data S1E
Numerical data to Figure S5.
Expression profiles of Arabidopsis FAX1, FAX2, FAX3, FAX4 during development. Data used to create digital Northern blots are based on DNA microarray analyses obtained from AtGenExpress developmental series (A-E), pollen development (C), and from different seed analyses (E). If not denoted elsewhere, the ecotype is Col-0. Mean signal intensities in (A)-(E) were averaged from 2 to 3 replicates (arb…
Figure S5A.	FAX1		FAX2		FAX3		FAX4
Tissue	mean	SD	mean	SD	mean	SD	mean	SD	Samples
Hypocotyl	365.3	7.95	267.75	2.68	426.2	21.55	151.25	15.02	ATGE_2_A,ATGE_2_B,ATGE_2_C,
Cotyledon	455.73	19.81	199.55	7.1	488.16	34.65	62.98	3.09	ATGE_1_A,ATGE_1_B,ATGE_1_C,
Rosette Leaf 10	474.88	19.2	314.61	3.93	522.4	23.81	103.33	6.46	ATGE_16_A,ATGE_16_B,ATGE_16_C,
Senescing Leaf	461.91	12.09	215.23	11.8	565.4	10.68	61.23	4.75	ATGE_25_A,ATGE_25_B,ATGE_25_C,
Cauline Leaf	523.21	22.47	205.55	6.23	479.15	83.03	59.61	1.96	ATGE_26_A,ATGE_26_B,ATGE_26_C,
Shoot Apex, Transition, 14days (before bolting)	251.2	6.06	442.15	7.41	450.48	8.42	168.78	15.21	ATGE_8_A,ATGE_8_B,ATGE_8_C,
Stem, 2nd Internode	366.05	11.35	160.53	4.57	271.45	5.63	40.58	9.13	ATGE_27_A,ATGE_27_B,ATGE_27_C,
Root, 17 days	419.93	14.65	261.89	20.93	279.45	14.81	129.28	4.84	ATGE_9_A,ATGE_9_B,ATGE_9_C,
Figure S5B.	FAX1		FAX2		FAX3		FAX4
Tissue	mean	SD	mean	SD	mean	SD	mean	SD	Samples
Flower Stage 15	276.6	12.82	255.15	14.49	430.83	7.25	85.93	6.85	ATGE_39_A,ATGE_39_B,ATGE_39_C,
Flower Stage 15, Sepals	532.73	16.37	163.63	10.8	702.41	14.57	39.63	2.51	ATGE_41_A,ATGE_41_B,ATGE_41_C,
Flower Stage 15, Petals	271.09	4.79	170.35	7.3	259.88	5.56	24.88	4.55	ATGE_42_B,ATGE_42_C,ATGE_42_D,
Flower Stage 15, Stamen	221.01	9.28	174.85	14.21	181.41	10.19	14.18	9.17	ATGE_43_A,ATGE_43_B,ATGE_43_C,
Flower Stage 15, Carpels	244.11	4.92	381.39	5.05	504.79	15.2	171.18	11.02	ATGE_45_A,ATGE_45_B,ATGE_45_C,
Flowers Stage 15, Pedicels	342.41	24.66	299.1	7.28	485.63	23.31	104.38	6.3	ATGE_40_A,ATGE_40_B,ATGE_40_C,
Figure S5C.	FAX1		FAX2		FAX3		FAX4
Tissue	mean	SD	mean	SD	mean	SD	mean	SD	Samples
Uninucleate microspore	567.75	64.4174	404.4	20.9304	232.55	7.2832	278.65	6.57609	Honys_UNM2_SLD
Bicellular pollen	577.1	131.946	375.2	32.1026	241.85	18.5969	219.75	8.55599	Honys_BCP2_SLD
Tricellular pollen	345.85	26.0922	87.95	8.55599	13.15	10.1116	19.8	7.9196	Honys_TCP2_SLD
Mature Pollen	120.36	26.52	54.96	10.83	30.65	22.53	10.6	9.44	ATGE_73_A,ATGE_73_B,ATGE_73_C,
Figure S5D.	FAX1		FAX2		FAX3		FAX4
Tissue	mean	SD	mean	SD	mean	SD	mean	SD	Samples
Seeds Stage 3 w/ Siliques	308.68	7.61	260.61	14.73	424.26	13.78	175.08	15.03	ATGE_76_A,ATGE_76_B,ATGE_76_C,
Seeds Stage 4 w/ Siliques	241.18	10.05	284.84	8.13	358.75	20.36	154.13	1.67	ATGE_77_D,ATGE_77_E,ATGE_77_F,
Seeds Stage 5 w/ Siliques	240.13	8.99	264.35	1.89	414.2	8.13	235.51	20.49	ATGE_78_D,ATGE_78_E,ATGE_78_F,
Seeds Stage 6 w/o Siliques	205.08	1.68	249.33	7.57	568.51	36.93	405.28	37.9	ATGE_79_A,ATGE_79_B,ATGE_79_C,
Seeds Stage 7 w/o Siliques	180.9	5.87	203.6	7.74	575.11	2.28	311.01	61.23	ATGE_81_A,ATGE_81_B,ATGE_81_C,
Seeds Stage 8 w/o Siliques	141.71	8.84	163.08	22.3	666.98	47.46	153.38	7.08	ATGE_82_A,ATGE_82_B,ATGE_82_C,
Seeds Stage 9 w/o Siliques	143.06	7.87	135.41	17.11	792.33	58.09	107.36	17.36	ATGE_83_A,ATGE_83_B,ATGE_83_C,
Seeds Stage 10 w/o Siliques	150.31	10.07	160.86	39.28	904.36	48.36	110.65	13.48	ATGE_84_A,ATGE_84_B,ATGE_84_D,
Figure S5E.	FAX1		FAX2		FAX3		FAX4
Tissue	mean	SD	mean	SD	mean	SD	mean	SD	Samples
Dry seed	198.03	13.24	201.32	3.53	1112.54	102.1	250.37	38.79	RIKEN-NAKABAYASHI1A,RIKEN-NAKABAYASHI1B,
Imbibed seed, 24 h	334.16	10.01	396.88	26.2	542.44	54.19	442.02	1.87	RIKEN-NAKABAYASHI2A,RIKEN-NAKABAYASHI2B,
Dry seed	246.743	5.51364	311.646	49.5425	1069.61	105.854	382.487	63.7327	Pudelski et al., 2012
Imbibed seed, 24 h	780.793	26.3347	1603.13	121.893	1140.98	59.7351	804.552	44.7244	Pudelski et al., 2012
endosperm, 6h imbibed	557.573	23.71	356.417	34.6988	528.207	216.241	239.303	126.247	Penfield et al., 2004: Ecotype Ler
embryo, 6h imbibed	336.847	23.4777	539.403	71.6517	617.033	151.971	638.383	85.0449	Penfield et al., 2004: Ecotype Ler

## Sheet: Data S1F
Numerical data to Figure S8, S9, S10. Differential gene expression in FAX1 mutants versus wild type.
Results of DNA microarray analysis (ATH1 GeneChip) for the comparisons depicted in Figure S7. For better visualization, we sub-divided TAIR10 functional categories (Ath_AFFY_ATH1_TAIR10_Aug2012; http://mapman.gabipd.org) into portions containing between 50-600 genes. Further, we displayed only those categories containing more than 10% (Figure S8) and 7.5% (Figure S9, Figure S10) of significantly …
Figure S8. fax1 knockout (n = 5) versus wild type (n = 5) in flower tissue.
ATH1_TAIR10_Aug2012			ko flower up		ko flower down
functional category		no. genes	up	% up	down	% down
1.	photosynthesis	176	21	11.9318	0	0
2.	major CHO metabolism	98	14	14.2857	9	9.18367
4.	glycolysis	66	15	22.7273	5	7.57576
10.	cell wall	487	42	8.62423	89	18.2752
26.3.	gluco-, galacto- and mannosidases.	91	5	5.49451	19	20.8791
26.18.	invertase + pectin methylesterase inhibitor family	59	2	3.38983	17	28.8136
8.	TCA cycle / org transformation	75	11	14.6667	4	5.33333
9.	mitochondrial electron transport	121	13	10.7438	1	0.826446
13.	amino acid metabolism	233	38	16.309	8	3.43348
15.	metal handling	58	12	20.6897	1	1.72414
16.	secondary metabolism	411	59	14.3552	28	6.81265
17.	hormone metabolism	479	41	8.5595	50	10.4384
18.	Co-factor and vitamin metabolism	77	12	15.5844	4	5.19481
21.	redox	190	25	13.1579	4	2.10526
23.	nucleotide metabolism	159	19	11.9497	9	5.66038
26.28.	GDSL-motif lipases	81	3	3.7037	15	18.5185
27.2.	transcription	84	13	15.4762	3	3.57143
27.3.6.	regulation of transcription: bHLH,Basic Helix-Loop-Helix family	98	13	13.2653	6	6.12245
27.3.24.	regulation of transcription: MADS box transcription factor family	73	2	2.73973	12	16.4384
29.1./2.	protein aa activation / protein synthesis	287	42	14.6341	1	0.348432
29.4.	protein postranslational modification	669	31	4.63378	87	13.0045
29.6.	protein folding	63	15	23.8095	1	1.5873
33.1./2.	development: storage / late embryogenesis abundant proteins	52	3	5.76923	10	19.2308
30.3.	signalling calcium	212	11	5.18868	29	13.6792
30.4.	signalling phosphoinositides	51	3	5.88235	8	15.6863
34.	transport	915	70	7.65027	131	14.3169
Figure S9. FAX1 over-expressors (n = 8, 4-times each line ox#2, ox#4) versus wild type (n = 5) in flower tissue.
ATH1_TAIR10_Aug2012			ox flower up		ox flower down
functional category		no. genes	up	% up	down	% down
1.	photosynthesis	176	39	22.1591	0	0
2.	major CHO metabolism	98	8	8.16327	12	12.2449
4.	glycolysis: cytosolic branch	44	0	0	5	11.3636
10.	cell wall	487	25	5.13347	73	14.9897
26.3	gluco-, galacto- and mannosidases.	91	6	6.59341	11	12.0879
26.4	beta 1,3 glucan hydrolases	56	1	1.78571	6	10.7143
26.18	invertase + pectin methylesterase inhibitor family protein	44	1	2.27273	18	40.9091
31.4	cell: vesicle transport	156	5	3.20513	12	7.69231
9.	mitochondrial electron transport	121	15	12.3967	4	3.30579
16.5	secondary metabolism: sulfur-containing.glucosinolates	55	6	10.9091	1	1.81818
16.8	secondary metabolism: flavonoids	86	2	2.32558	9	10.4651
17.1	hormone metabolism: abscisic acid	51	2	3.92157	9	17.6471
17.2	hormone metabolism: auxin	155	4	2.58065	12	7.74194
17.3	hormone metabolism: brassinosteroid	49	4	8.16327	1	2.04082
17.6	hormone metabolism: gibberelin	51	5	9.80392	4	7.84314
20.2	stress abiotic	380	17	4.47368	35	9.21053
26.7	oxidases - copper, flavone etc	100	6	6	11	11
26.8	nitrilases, nitrile lyases, berberine bridge enzymes, reticuline oxidases, troponine reductases	70	2	2.85714	7	10
26.10	cytochrome P450	200	3	1.5	16	8
26.12	peroxidases	66	4	4.87805	8	12.1212
26.13	acid and other phosphatases	59	3	5.08475	9	15.2542
26.21	protease inhibitor/seed storage/lipid transfer protein (LTP) family protein	66	3	4.54545	16	24.2424
26.28	GDSL-motif lipase	81	3	3.7037	12	14.8148
27.2	transcription	84	8	9.52381	6	7.14286
27.3.22	regulation of transcription: HB,Homeobox transcription factor family	77	12	15.5844	7	9.09091
27.3.24	regulation of transcription: MADS box transcription factor family	73	3	4.10959	6	8.21918
29.1	protein aa activation	73	7	9.58904	0	0
29.2.11	protein synthesis: ribosomal protein.prokaryotic	128	23	17.9688	0	0
29.2.2	protein synthesis: ribosome biogenesis	86	12	13.9535	1	1.16279
29.4.1	protein: postranslational modification.kinase	144	9	6.25	14	9.72222
29.5.1	protein: degradation.subtilases	52	2	3.84615	10	19.2308
29.5.3/4/5	protein: degradation Cys/Asp/Ser protease	229	9	3.93013	26	11.3537
29.6	protein folding	63	5	7.93651	1	1.5873
33.1/2	development: storage proteins/late embryogenesis abundant	52	2	3.84615	9	17.3077
30.2	signalling: receptor kinases	464	43	9.26724	21	4.52586
30.3	signalling: calcium	212	14	6.60377	17	8.01887
30.5	signalling: G-proteins	223	5	2.24215	19	8.52018
30.8	signalling: RALF genes	24	0	0	8	33.3333
34	transport	915	42	4.59016	103	11.2568
35.1.40	glycine rich proteins	74	2	2.7027	14	18.9189
35.1.41/42	hydroxyproline + proline rich protein family	105	6	5.71429	14	13.3333
Figure S10. fax1 knockout (n = 4) versus wild type (n = 4) in stem tissue.
ATH1_TAIR10_Aug2012			ko stem up		ko stem down
functional category		no. genes	up	% up	down	% down
3.	minor CHO metabolism	120	9	7.5	5	4.16667
4.	glycolysis	44	5	7.57576	1	1.51515
10.	cell wall	487	91	18.6858	29	5.95483
26.2	UDP glucosyl and glucoronyl transferases	157	16	10.1911	12	7.64331
26.3	gluco-, galacto- and mannosidases.	91	12	13.1868	2	2.1978
26.4	beta 1,3 glucan hydrolases	56	5	8.92857	1	1.78571
26.18	invertase + pectin methylesterase inhibitor family	44	1	1.69492	5	8.47458
31.1	cell organisation	349	72	20.6304	2	0.573066
31.2	cell division	97	10	10.3093	0	0
31.3	cell cycle	108	17	15.7407	0	0
31.4	cell: vesicle transport	156	19	12.1795	2	1.28205
16.2	secondary metabolism: phenypropanoids	81	7	8.64198	5	6.17284
16.5	secondary metabolism: sulfur-containing glucosinolates	54	2	3.7037	5	9.25926
17.2	hormone metabolism: auxin	155	18	11.6129	3	1.93548
17.3	hormone metabolism: brassinosteroid	49	4	8.16327	1	2.04082
20.2	stress abiotic	380	31	8.15789	14	3.68421
23.3	nucleotide metabolism: salvage	49	6	12.2449	0	0
26.21	protease inhibitor/seed storage/lipid transfer protein (LTP) family protein	66	6	9.09091	0	0
28.1.3	DNA synthesis: chromatin structure.histone	51	11	21.5686	2	3.92157
28.2	DNA repair	65	6	9.23077	3	4.61538
29.3	protein targeting	275	25	9.09091	4	1.45455
29.4.1	protein: postranslational modification.kinase	144	12	8.33333	9	6.25
30.2	receptor kinases	370	37	7.97414	33	7.11207
30.3	signalling calcium	212	19	8.96226	11	5.18868
34.3	transport: amino acids/ammonium	65	2	3.07692	9	13.8462
35.1.41/42	hydroxyproline + proline rich protein family	105	8	7.61905	0	0
