# Supplementary material for: FAX1, a Novel Membrane Protein Mediating Plastid Fatty Acid Export
Source: PLoS Biol. 2015 Feb 3;13(2):e1002053. doi: 10.1371/journal.pbio.1002053 (PMC4344464; doi:10.1371/journal.pbio.1002053)
Supplement: S1 Table — Free fatty acid (FA) and polar lipid species were determined in flowers and caulinary leaves of 7-week-old, mature flowering plants. Data (arbitrary units) are expressed as ratios to the internal standard (PC 34:0) and normalized to mg fresh weight (FW). Significantly different p-values (Student’s t-test) for comparisons of FAX1 mutants versus wild type (wt) are indicated by orange (p < 0.05) and light blue (p < 0.01) background, respectively. Numerical values depicted in Fig. 6 and Fig. 7, are highlighted by green and purple background, respectively. Since for fax1 knockout lines (ko; Orbitrap MS, [23]), measurements were conducted with a different mass spectrometer than for FAX1 over-expressors (ox; qTOF MS, [24]), different scaling of the relative values is obtained. Data analysis details: For fax1 knockouts, analysis was performed on tissue from two independent fax1–1, fax1–2 knockout and Col-0, WT2 wild-type lines, separately harvested for two times. For FAX1 over-expressors the two independent lines ox#2 and ox#4 were compared to Col-0 wild type in four different harvests. For each harvest, cauline leaves and flowers were sampled from at least ten individual plants and tissue powder was portioned into three aliquots. In total this resulted in n = 12 data points for each molecule species, determined in each genotype (fax1 knockout, FAX1 over-expressor, and wild types). Significance analysis of mutant to wild-type differences was performed over all harvests and lines in each tissue. Only those changes that showed to be significant (p-value < 0.05) in both lines and all harvests were selected to be robust, thereby covering a pool of 8–12 single data points. Few exceptions are indicated and highlighted in yellow. Whereas for fax1 knockout lines, mean values, averaged over fax1–1, fax1–2, and Col-0, WT2 wild type, repectively, (n = 4–6 ± SD) for one harvest are shown, mean data for over-expressors represent those of line ox#4 and the wild type Col-0 (n = 5–12 ± SD) [file pbio.1002053.s012.xlsx]

## Sheet: FAs+lipids
Leaf tissue: fax1 ko
ko	FA 16:0	FA 18:0	FA 18:1	FA 18:2	FA 18:3	FA 20:0	FA 22:0	FA 24:0	FA 26:0	MGDG 34:1	MGDG 34:2	MGDG 34:3	MGDG 34:4	MGDG 34:5	MGDG 34:6	MGDG 36:3	MGDG 36:4	MGDG 36:5	MGDG 36:6	DGDG 34:2	DGDG 34:3	DGDG 34:4	DGDG 34:5	DGDG 34:6	DGDG 36:3	DGDG 36:4	DGDG 36:5	DGDG 36:6	SQDG 34:1	SQDG 34:2	SQDG 34:3	SQDG 36:4	SQDG 36:5	SQDG 36:6	PC 34:1	PC 34:2	PC 34:3	PC 34:4	PC 34:5	PC 34:6	PC 36:2	PC 36:3	PC 36:4	PC 36:5	PC 36:6	PE 34:2	PE 34:3	PE 36:4	PE 36:5
mean value	1.07653	1.77538	0.576426	0.784903	1.16013	0.216516	0.0458459	0.100303	0.528679	0.300733	1.07864	2.04017	2.20974	7.85941	133.98	0.0959513	0.437729	4.3033	43.5058	3.9086	10.2691	0.870893	0.821692	15.8725	1.50494	0.854595	2.19609	46.4754	0.153379	1.50115	10.1384	0.2206	1.79757	7.98808	3.11047	6.52408	28.8399	0.48088	0.265976	0.340906	0.807319	1.22374	9.78989	20.6553	15.382	1.46481	3.20804	2.04889	3.49569
SD	0.145392	0.123892	0.136013	0.0637308	0.333287	0.00633674	0.0123965	0.00879323	0.077695	0.0285772	0.0772562	0.164089	0.121944	0.70592	9.57425	0.011032	0.0346613	0.458865	4.27086	0.263636	0.583478	0.0592594	0.0508589	1.37444	0.103173	0.0690027	0.321138	3.90134	0.0163622	0.117798	0.80724	0.0230325	0.243855	0.91953	0.252467	0.674391	4.17155	0.0258389	0.0261316	0.0355371	0.0849339	0.14125	1.21468	2.0897	1.07489	0.166959	0.231547	0.1937	0.265777
t-test to wt	0.915036	0.272191	0.868004	0.000244179	0.424153	0.000250875	0.662209	2.59718e-05	0.00126207	0.00162665	0.00249956	0.00126607	0.285576	0.59528	0.65429	0.0520102	0.987006	0.873199	0.00108962	0.00266089	0.645186	0.998301	0.337449	0.131664	0.642037	0.52549	0.637429	0.0143172	0.0169154	0.451564	0.0313742	0.916618	0.354051	0.0328922	0.430561	0.200509	2.7319e-06	4.06853e-07	4.03204e-05	5.19161e-05	0.0496276	1.47766e-06	0.406336	0.000158857	1.95707e-05	0.0120752	0.0001342	0.136365	0.000259435
wt
mean value	1.06155	2.00531	0.563332	0.445229	1.35765	0.639788	0.0518677	0.185662	0.93158	0.181823	0.897387	2.85258	2.09046	7.52692	128.908	0.0795144	0.43851	4.38607	74.2171	2.81624	10.0003	0.870994	0.760979	14.0081	1.57921	0.905646	2.07418	56.3658	0.10685	1.36931	8.49774	0.218656	2.03277	10.2452	3.01271	5.97036	58.7727	0.845879	0.474531	0.921803	0.914014	4.43941	9.21108	31.6918	46.7876	1.20482	5.36799	1.59421	4.81498
SD	0.200301	0.268691	0.104794	0.0770517	0.175069	0.048247	0.0171641	0.0175667	0.069508	0.0210049	0.065375	0.375396	0.180997	1.15671	19.597	0.00927611	0.0986251	0.997339	10.3151	0.514187	0.881332	0.0534612	0.124781	1.98473	0.33077	0.159218	0.459883	6.37557	0.0157236	0.357416	0.664057	0.0209009	0.483099	1.82132	0.0841508	0.527628	3.0205	0.051998	0.0395314	0.18981	0.0648546	0.314412	0.868135	3.65405	4.67151	0.0908597	0.39983	0.0962571	0.390883
		: significant differences to wt only in one harvest (n=6), but same tendency of regulation in 2nd harvest
		: only data for one harvest available (n=4-6)
Leaf tissue: FAX1 ox
ox	FA 16:0	FA 18:0	FA 18:1	FA 18:2	FA 18:3	FA 20:0	FA 22:0	FA 24:0	FA 26:0	MGDG 34:1	MGDG 34:2	MGDG 34:3	MGDG 34:4	MGDG 34:5	MGDG 34:6	MGDG 36:3	MGDG 36:4	MGDG 36:5	MGDG 36:6	DGDG 34:2	DGDG 34:3	DGDG 34:4	DGDG 34:5	DGDG 34:6	DGDG 36:3	DGDG 36:4	DGDG 36:5	DGDG 36:6	SQDG 34:1	SQDG 34:2	SQDG 34:3	SQDG 36:4	SQDG 36:5	SQDG 36:6	PC 34:1	PC 34:2	PC 34:3	PC 34:4	PC 34:5	PC 34:6	PC 36:2	PC 36:3	PC 36:4	PC 36:5	PC 36:6	PE 34:2	PE 34:3	PE 36:4	PE 36:5
mean value	0.227897	0.159269	0.122218	0.0407333	0.0256235	na	na	0.0793099	0.223667	0.445271	1.30524	2.27021	0.555477	5.76423	35.8703	0.1807	1.29828	7.17737	34.0367	5.34017	23.2012	1.03398	1.80024	9.83358	5.43853	2.12096	3.95843	32.0081	0.0971371	0.757087	8.30405	0.166418	0.56891	3.54289	5.82913	27.1766	34.3089	2.57271	0.437839	0.361143	4.08391	6.54152	20.4556	24.2744	23.5434	1.35524	2.07513	1.71208	2.14627
SD	0.018177	0.0241818	0.0164531	0.00478086	0.00349075	na	na	0.0115616	0.0322803	0.0585578	0.150641	0.298069	0.054066	0.580239	2.67074	0.0177095	0.181614	1.1012	2.52677	0.360704	2.49835	0.14353	0.225956	0.774685	0.442381	0.431003	0.748366	1.6872	0.0117132	0.126404	1.11829	0.00963949	0.0897366	0.655969	0.681144	1.2728	2.56373	0.169608	0.0320774	0.0603005	0.296414	0.336924	2.29841	1.16822	3.25703	0.213262	0.187813	0.25784	0.110164
t-test to wt	0.00886247	0.00872471	0.00015154	0.00314387	0.71525	na	na	0.0924925	0.115816	1.47271e-07	1.26602e-05	0.481241	2.62748e-07	1.82677e-07	0.00394471	8.94792e-05	0.314595	0.00720169	0.0774535	9.72129e-08	0.0484994	0.158894	0.00713633	0.00326572	0.247649	0.75932	0.085058	0.0769787	7.63075e-07	1.95008e-07	6.64535e-05	0.036313	0.0105706	0.747471	7.51498e-06	0.765967	0.00513402	0.000177793	2.06204e-05	0.249543	3.02248e-06	1.32132e-07	0.15205	0.659514	0.56421	0.611074	0.0119788	0.13454	0.156191
wt
mean value	0.266813	0.197463	0.159221	0.0522048	0.0264987	na	na	0.0897434	0.251182	1.18597	2.01867	2.39732	1.37521	9.00321	43.1746	0.12532	1.42719	9.02495	36.6929	9.03972	26.4598	1.13527	2.15124	11.5334	5.84249	2.18736	4.60385	35.1249	0.15386	1.53063	11.6341	0.207696	0.703863	3.64957	3.60826	27.4735	29.3334	3.07795	0.614663	0.418631	2.50407	4.73181	18.2691	25.2697	24.7206	1.3055	1.82784	1.51979	2.05718
SD	0.036572	0.0343797	0.0190696	0.00724053	0.00527815	na	na	0.0148309	0.0209276	0.165479	0.252808	0.358901	0.174487	0.943689	6.80429	0.0172731	0.36163	1.64444	2.71157	1.14269	4.32966	0.165934	0.297399	1.09758	0.941764	0.524983	0.631471	4.80238	0.0114199	0.233111	1.50152	0.0488329	0.123753	0.636213	0.239391	2.3091	2.40818	0.285589	0.065282	0.115575	0.236309	0.417402	3.51626	6.20053	3.29348	0.182469	0.0556239	0.173057	0.09553
		: significant differences to wt only in line ox#4 (n=6-9), but same tendency of regulation in line ox#2
Flower tissue: fax1 ko
ko	FA 16:0	FA 18:0	FA 18:1	FA 18:2	FA 18:3	FA 20:0	FA 22:0	FA 24:0	FA 26:0	MGDG 34:1	MGDG 34:2	MGDG 34:3	MGDG 34:4	MGDG 34:5	MGDG 34:6	MGDG 36:3	MGDG 36:4	MGDG 36:5	MGDG 36:6	DGDG 34:2	DGDG 34:3	DGDG 34:4	DGDG 34:5	DGDG 34:6	DGDG 36:3	DGDG 36:4	DGDG 36:5	DGDG 36:6	SQDG 34:1	SQDG 34:2	SQDG 34:3	SQDG 36:4	SQDG 36:5	SQDG 36:6	PC 34:1	PC 34:2	PC 34:3	PC 34:4	PC 34:5	PC 34:6	PC 36:2	PC 36:3	PC 36:4	PC 36:5	PC 36:6	PE 34:2	PE 34:3	PE 36:4	PE 36:5
mean value	1.96945	1.61663	0.788091	2.7036	4.13817	0.214554	0.22298	0.852113	0.168653	0.0421941	0.283568	0.846547	1.38225	1.37041	25.4559	0.0378139	0.504817	1.59535	21.2169	0.862528	3.77772	0.276869	0.233861	3.39703	0.214174	0.695315	0.674744	18.3141	0.0341512	0.314248	1.4871	0.110797	0.368487	1.56374	1.19949	11.5552	15.1965	0.788754	0.0206583	0.0668701	0.578362	0.467027	6.74334	9.79882	8.41365	3.39589	4.60631	2.5179	3.01562
SD	0.106868	0.122235	0.141953	0.517041	1.22804	0.0169613	0.0239092	0.155685	0.0286033	0.00828315	0.0407045	0.106012	0.278361	0.146	2.37664	0.00899422	0.0417913	0.153115	1.27764	0.157818	0.574465	0.0503705	0.0361086	0.529595	0.058377	0.132549	0.0910375	1.57118	0.00640627	0.0385435	0.117008	0.00770387	0.0486298	0.0723567	0.0794623	0.343871	0.95181	0.14474	0.00556804	0.0113403	0.0516672	0.050812	0.49626	0.661202	0.905153	0.729424	0.898032	0.416526	0.538057
t-test to wt	0.00142092	0.0160266	0.0231104	0.958762	0.0192769	0.0826571	0.715869	0.00011861	0.450379	0.0158196	0.293887	0.695142	0.0262144	0.0416003	0.00819155	0.325051	0.00714454	0.0100483	0.00973844	0.596537	0.515029	0.970125	0.671433	0.023789	0.552883	0.780757	0.0670531	0.0324889	0.496632	0.0680344	0.128823	0.00451393	0.00434263	0.0472025	0.133136	0.0529053	0.676597	0.737147	0.00995542	7.99894e-05	4.45644e-05	0.491941	0.122222	0.435205	4.07019e-06	0.019474	0.0472812	0.0271705	0.0147865
wt
mean value	1.61401	1.96316	0.990112	2.68073	6.03432	0.257547	0.229759	1.55215	0.181172	0.0263799	0.260037	0.873436	1.75903	1.56112	31.0218	0.0430549	0.582522	1.86716	24.7562	0.818072	3.56245	0.275873	0.224472	4.30393	0.197011	0.713584	0.771196	20.18	0.0365858	0.338778	1.66179	0.127348	0.50759	2.01982	1.33732	10.1247	14.8192	0.811753	0.0366787	0.155341	0.877366	0.492512	7.69259	10.5849	15.4459	4.02928	5.24811	3.0661	3.5424
SD	0.104176	0.162465	0.185994	0.814177	2.05874	0.0468798	0.0326613	0.20499	0.0212592	0.00756838	0.0244784	0.104769	0.422198	0.109547	2.94758	0.00687851	0.0302473	0.115752	2.1313	0.0902778	0.422678	0.0287411	0.0316909	0.906839	0.0223174	0.0533025	0.0523184	1.71742	0.00430261	0.0272519	0.145203	0.0066219	0.0695144	0.343178	0.132462	1.21265	1.71771	0.0354312	0.00856777	0.0288406	0.082802	0.0616423	1.15506	2.05879	1.49067	0.348938	0.438543	0.226563	0.360227
		: significant differences to wt only in one harvest (n=6), but same tendency of regulation in 2nd harvest
Flower tissue: FAX1 ox
ox	FA 16:0	FA 18:0	FA 18:1	FA 18:2	FA 18:3	FA 20:0	FA 22:0	FA 24:0	FA 26:0	MGDG 34:1	MGDG 34:2	MGDG 34:3	MGDG 34:4	MGDG 34:5	MGDG 34:6	MGDG 36:3	MGDG 36:4	MGDG 36:5	MGDG 36:6	DGDG 34:2	DGDG 34:3	DGDG 34:4	DGDG 34:5	DGDG 34:6	DGDG 36:3	DGDG 36:4	DGDG 36:5	DGDG 36:6	SQDG 34:1	SQDG 34:2	SQDG 34:3	SQDG 36:4	SQDG 36:5	SQDG 36:6	PC 34:1	PC 34:2	PC 34:3	PC 34:4	PC 34:5	PC 34:6	PC 36:2	PC 36:3	PC 36:4	PC 36:5	PC 36:6	PE 34:2	PE 34:3	PE 36:4	PE 36:5
mean value	0.343011	0.152265	0.255553	0.287217	0.377812	0.0167331	0.0184839	0.295609	0.0906818	0.254312	0.723147	1.13937	0.391272	3.1388	22.3225	0.077785	1.22349	3.29274	20.4982	1.79829	8.41117	0.359618	0.467191	3.51769	2.93415	1.71063	1.28579	18.9333	0.0091564	0.208501	1.69285	0.0401261	0.127299	0.664486	1.73314	19.4128	16.5254	2.66239	0.141202	0.0597225	2.56261	2.60322	12.1426	12.4157	10.2914	2.57988	2.59575	2.14499	2.23471
SD	0.0339462	0.0113561	0.0474289	0.0397847	0.0562133	0.00321248	0.00276867	0.054266	0.0102969	0.057656	0.123065	0.166825	0.0352377	0.562915	2.10335	0.01219	0.120981	0.508169	2.3715	0.274724	0.850876	0.0395882	0.0850955	0.776895	0.262211	0.150827	0.155611	1.61137	0.00280662	0.0339549	0.363644	0.00895673	0.026792	0.102176	0.249013	1.39571	1.59003	0.205128	0.0199798	0.0096121	0.419692	0.401829	1.27411	1.30494	0.990652	0.191585	0.149487	0.194337	0.219164
t-test to wt	0.0956358	0.000497998	0.0943264	0.189401	0.996096	0.948374	0.706408	0.15024	0.0743462	1.0274e-05	4.11175e-05	0.728746	0.0535878	0.000391292	0.325463	0.0428329	0.110685	0.0832782	0.705906	4.86594e-06	0.770153	0.194998	0.0243381	0.309233	0.995123	0.481759	0.000142719	0.289558	7.91321e-05	4.52296e-05	0.00343615	1.21219e-06	0.00409369	0.86855	0.00348439	0.100923	7.54289e-05	0.00111959	0.00319684	0.000100848	0.000251737	0.001496	0.000121111	3.43659e-05	4.34107e-07	0.359877	0.000999518	0.00239446	0.000286274
wt
mean value	0.307715	0.125106	0.211913	0.2579	0.377972	0.016635	0.0190982	0.326027	0.0985235	0.495047	1.10315	1.1156	0.433252	4.14272	23.5778	0.0671023	1.11381	3.70204	20.8933	2.60453	8.51976	0.389525	0.581001	3.89877	2.93337	1.65728	1.75451	18.146	0.0306429	0.355838	2.19556	0.0712242	0.167304	0.673293	2.21991	21.1632	20.712	3.0584	0.207485	0.124261	3.43952	3.37461	15.5371	16.2868	14.7286	2.66165	2.94471	2.45804	2.85024
SD	0.0457269	0.0146859	0.0678442	0.0427878	0.0673791	0.00379156	0.0044723	0.0383171	0.00882796	0.0911046	0.147994	0.150192	0.045343	0.564322	3.07453	0.0110924	0.182397	0.549143	1.90745	0.350858	0.870984	0.0627675	0.13088	0.71555	0.325748	0.195936	0.247968	1.70862	0.0120142	0.0744243	0.35561	0.0100907	0.0315766	0.11972	0.425923	2.53923	1.58445	0.2844	0.0502964	0.034263	0.323913	0.405122	1.41699	1.42034	1.17847	0.153285	0.195135	0.150658	0.306967
		: significant differences to wt only in line ox#4 (n=9-12), but same tendency of regulation in line ox#2
significant: p-value < 0.05
higly significant: p-value < 0.01
nd: not determined, below detection limit
numerical values depicted in Figure 6
numerical values depicted in Figure 7
[truncated: 47 more columns]

## Sheet: Legend
Table S1. Fatty acid and polar lipid contents in FAX1 mutants.
Free fatty acid (FA) and polar lipid species were determined in flowers and caulinary leaves of 7-week-old, mature flowering plants. Data (arbitrary units) are expressed as ratios to the internal standard (PC34:0) and normalized to mg fresh weight (FW). Significantly different p-values (student's t-test) for comparisons of FAX1 mutants versus wild type (wt) are indicated by orange (p £ 0.05) and …
Data analysis details: For fax1 knockouts, analysis was performed on tissue from two independent fax1-1, fax1-2 knockout and Col-0, WT2 wild-type lines, separately harvested for two times. For FAX1 over-expressors the two independent lines ox#2 and ox#4 were compared to Col-0 wild-type in four different harvests. For each harvest, cauline leaves and flowers were sampled from at least 10 individua…
References:
Burgos, A., Szymanski, J., Seiwert, B., Degenkolbe, T., Hannah, M.A., Giavalisco, P., and Willmitzer, L. (2011). Analysis of short-term changes in the Arabidopsis thaliana glycerolipidome in response to temperature and light. Plant J 66, 656-668.
Hummel, J., Segu, S., Li, Y., Irgang, S., Jueppner, J., and Giavalisco, P. (2011). Ultra performance liquid chromatography and high resolution mass spectrometry for the analysis of plant lipids. Front Plant Sci 2, 54.
